# Supplementary material for: Deep learning enabled fast 3D brain MRI at 0.055 tesla
Source: Sci Adv. 2023 Sep 22;9(38):eadi9327. doi: 10.1126/sciadv.adi9327 (PMC10516503; doi:10.1126/sciadv.adi9327)
Supplement: Supplementary file 2 — Movies S1 and S2 [file sciadv.adi9327_movies_s1_and_s2.zip]

Archive with 2 entries (2 files):
- adi9327_Movie_S1.avi
- adi9327_Movie_S2.avi
